# Supplementary material for: Complex Nature of Hominin Dispersals: Ecogeographical and Climatic Evidence for Pre-Contact Craniofacial Variation
Source: Sci Rep. 2019 Aug 13;9:11743. doi: 10.1038/s41598-019-48205-1 (PMC6692499; doi:10.1038/s41598-019-48205-1)
Supplement: Supplementary file 1 — Dataset 1 [file 41598_2019_48205_MOESM1_ESM.xlsx]

## Sheet: PC scores19, 
Id	classifier2	PC1	PC2	PC3	PC4	PC5	PC6	PC7	PC8	PC9	PC10	PC11	PC12	PC13	PC14	PC15	Centroid Size	Alt	Lat	Long	BE
﻿Ayalan0	Ecuador	0.114346	-0.0595107	-0.0291093	0.000323178	0.033122	0.0228599	0.0328342	-0.00684612	0.0144331	-0.00355767	0.0427995	-0.0482406	-0.0197033	0.000918809	-0.0278688	252.774	18	-2.36	-80.166	1
Ayalan2	Ecuador	0.0533427	-0.0185618	-0.0125286	0.00841458	0.0150823	0.0146944	0.0215227	0.00630936	0.00499875	-0.00886537	0.0197792	0.00157096	-0.0151417	-0.0166082	-0.0037715	267.382	18	-2.36	-80.166	1
Ayalan3	Ecuador	0.0470192	-0.000932646	-0.0106061	0.00840676	-0.0151491	-0.00536384	-0.00276167	0.0045811	0.00546023	0.00847453	0.0137358	0.00954475	-0.0030048	-0.0132913	-0.0136667	251.766	18	-2.36	-80.166	1
Ayalan4	Ecuador	0.0355873	0.0127521	-0.0108102	-0.0063022	-0.0297572	-0.0110371	-0.00111951	-0.00496666	0.004434	-0.00316648	0.00116675	0.0219574	-0.0070543	-0.00176173	-0.00138941	259.394	18	-2.36	-80.166	1
Ayalan5	Ecuador	0.0414858	0.0113071	0.00113691	-0.00121864	-0.017669	-0.00589465	-0.000602571	-0.021013	0.0026497	-0.00255256	0.0197828	-0.00226584	0.00917694	0.0183848	-0.00729269	272.501	18	-2.36	-80.166	1
Ayalan6	Ecuador	0.0531057	0.0103386	-0.00225035	0.0109828	-0.0151665	-0.0119557	-0.00484867	-0.016667	-0.00132584	-0.000982419	0.00531534	0.00314775	-0.00617254	0.0150542	-0.00308645	268.848	18	-2.36	-80.166	1
Ayalan7	Ecuador	0.0440267	0.0124872	-0.0158573	0.0127974	-0.0185232	-0.00075888	0.0079671	0.0161839	-0.00995727	-0.0194526	0.00897929	0.011106	-0.00670797	-0.0011453	-0.00496628	273.57	18	-2.36	-80.166	1
Ayalan8	Ecuador	0.0398901	-0.0214214	-0.00605305	0.0140448	-0.0241318	0.0145935	0.00208996	-0.0013485	0.00765901	0.0049555	0.010493	-0.0113214	-0.00711727	0.0066538	-0.00284573	256.174	18	-2.36	-80.166	1
Ayalan9	Ecuador	0.0480849	0.00508075	-0.00345408	0.0105633	-0.00885769	0.0101574	-0.0129367	-0.00192222	0.0199894	0.0209817	0.0204673	0.0101026	0.00498501	-0.0222851	-0.00295549	254.752	18	-2.36	-80.166	1
Ayalan10	Ecuador	0.0514198	-0.00594668	-0.0053689	0.00382074	-0.0202818	-0.0116978	-0.00551559	0.00026134	-0.00349171	0.0103913	0.00888559	-0.00807554	-0.0056076	0.00981512	-0.00329063	266.848	18	-2.36	-80.166	1
Ayalan11	Ecuador	0.0436569	-0.00148371	-0.0185876	-0.00759691	-0.0170461	-0.016149	-0.00394934	-0.0174331	0.00896294	-0.0123577	0.0125325	0.000939945	0.0014779	0.000634882	-0.0171467	269.931	18	-2.36	-80.166	1
Ayalan12	Ecuador	0.0488258	0.00277622	0.00652816	-0.00745871	-0.0218067	-0.0108229	-0.0048151	-0.0167171	-0.000385893	0.000840363	0.022527	0.00139714	0.00263988	0.0135764	-0.00296998	263.11	18	-2.36	-80.166	1
Ayalan13	Ecuador	0.0470124	-0.0148781	-0.0108172	-0.0123578	-0.00990201	-0.0223504	-0.00963625	-0.00335265	0.0125205	-0.0163165	0.0204417	0.0156708	-0.00456644	-0.00151991	0.00602411	255.915	18	-2.36	-80.166	1
Ayalan14	Ecuador	0.0513275	0.00301763	-0.00516799	0.00433729	-0.0152244	-0.012818	-0.00144709	0.00315887	-0.00733916	0.0057332	0.00759465	0.0167649	-0.00592886	0.00753802	-0.00733621	278.788	18	-2.36	-80.166	1
Ayalan15	Ecuador	0.0441687	0.00579805	-0.00599745	0.0145858	-0.0235732	-0.00847776	-0.0115604	0.00391094	-0.00765748	0.0160322	0.00303648	0.0260794	0.0112955	0.00603561	-0.00830442	262.994	18	-2.36	-80.166	1
Ayalan16	Ecuador	-0.0823849	0.342722	-0.195533	0.0424701	0.0151118	-0.082902	0.0256527	0.0690968	0.01831	0.0394865	0.0538892	-0.0240058	-0.0101547	0.00400679	0.0176434	269.332	18	-2.36	-80.166	1
Ayalan17	Ecuador	0.0374165	-0.0174861	-0.00257235	0.0191109	-0.0144031	-0.00675563	-0.00523189	0.0112534	-0.0118725	0.00611966	0.0113551	0.00777794	-0.0106893	-0.00202841	-0.0127237	269.308	18	-2.36	-80.166	1
Ayalan18	Ecuador	0.0517051	-0.0192634	0.000173609	-0.00441278	-0.0232153	0.0116273	0.00361559	0.00996173	0.00464886	0.0108742	0.0059171	0.0179506	-0.00217095	0.00665626	0.0109992	252.603	18	-2.36	-80.166	1
Ayalan19	Ecuador	0.0330555	-0.0111889	-0.00536231	0.010946	-0.00841055	0.0124073	0.00370084	0.0143037	-0.00727968	0.000153268	-0.00451392	-0.00450103	0.00591875	0.0055116	0.0113659	258.848	18	-2.36	-80.166	1
Ayalan20	Ecuador	0.0465733	0.00816043	-0.0104407	0.00197598	-0.0165849	0.00292946	-0.00167496	-0.00758158	-0.0165645	-0.0023813	0.0127211	-7.90936e-05	-0.00596081	0.00814624	-0.00497136	270.699	18	-2.36	-80.166	1
Ayalan21	Ecuador	0.0449925	0.000715955	-0.0139838	-0.00376852	-0.0203058	-0.0024312	0.00708735	-0.00014833	-0.00859089	-0.00422971	0.0142229	-0.00777572	-0.0102552	0.0118786	-0.00318758	253.429	18	-2.36	-80.166	1
Ayalan22	Ecuador	0.020276	0.0164851	-0.0141539	0.00354427	-0.00430536	-0.0138688	-0.00228428	0.00175556	-0.0178519	-0.00952983	-0.0061772	-0.00634838	-0.00877151	0.00455313	-0.0077378	265.367	18	-2.36	-80.166	1
Ayalan23	Ecuador	0.0521645	0.00426186	-0.0108597	-0.000209658	-0.0127375	-0.00963272	-0.00378564	0.00313649	-0.00620011	-0.00558454	0.00263688	-0.00208686	-0.00443347	0.0110672	-0.00289025	268.574	18	-2.36	-80.166	1
Mexico1	Chihuahua	0.0467175	0.0093647	-0.00571198	0.0135565	-0.0407966	0.00747628	0.0130998	-0.0126306	0.0142079	0.00842304	-0.0185742	-0.00535164	-0.00686896	-0.0012382	-0.00601206	262.461	1432	28.6353	-106.089	3
Mexico2	Chihuahua	0.00150362	-0.00173124	-0.0103325	-0.0058238	0.0490521	-0.0456666	0.0763864	-0.0619914	0.0295504	0.0222538	-0.024486	0.0142096	0.00682735	0.00849179	-0.019589	257.963	1432	28.6353	-106.089	3
Mexico3	Chihuahua	0.0410334	0.00908967	-0.00505793	-0.00374492	-0.0527138	-0.0158417	-0.00604036	-0.0173941	0.00756827	0.000986397	-0.0209569	0.0203187	-0.0279338	-0.0241068	0.0264104	276.667	1432	28.6353	-106.089	3
Mexico4	Chihuahua	0.0522276	0.019531	-0.0214741	-0.00700219	-0.0341953	-0.00611017	0.0194545	-0.0184802	0.0129295	-0.0176714	-0.0122234	0.00800315	0.0181566	-0.00786643	0.0117116	250.116	1432	28.6353	-106.089	3
Mexico5	Chihuahua	0.049204	0.036726	0.00152147	0.00704919	-0.0439705	-0.0143344	0.000257022	-0.0227807	0.000948301	0.00762373	0.00438597	0.0169937	-0.00492458	0.00012597	-0.00387355	270.071	1432	28.6353	-106.089	3
Mexico6	Chihuahua	0.0444305	0.0133708	-0.0104756	0.0107298	-0.0217503	-0.0207778	-0.0137422	-0.00536342	0.000551848	-0.00208033	-0.00197657	0.00146899	0.00695836	-0.0113026	-0.0171118	275.39	1432	28.6353	-106.089	3
Mexico7	Chihuahua	0.0486059	0.0282301	-0.019521	0.0169126	-0.0516508	-0.00700788	0.0124107	-0.00676364	-0.00324178	0.0141016	-0.0130104	0.011978	-0.00813852	0.000652213	-0.00487854	267.568	1432	28.6353	-106.089	3
Mexico8	Chihuahua	0.0528863	0.030138	-0.0116585	0.00974637	-0.0205808	-0.0286086	0.00672893	-0.0155495	-0.0123946	-0.00458921	-0.00215831	0.00524103	-0.013825	0.00881763	-0.00923061	284.442	1432	28.6353	-106.089	3
Mexico9	Chihuahua	0.0537736	-0.00705735	-0.0168591	0.0159752	-0.0275532	-0.0037547	0.00846684	-0.00758462	-0.00544833	0.00373431	0.000760948	0.00139283	-0.00618148	0.010446	0.000380554	249.74	1432	28.6353	-106.089	3
Mexico10	Chihuahua	-0.00568918	0.00397412	0.00569375	0.0017687	0.0419445	-0.0517015	0.0679974	-0.0628991	0.0286206	0.0349548	-0.0354235	0.00197392	-0.00433124	-0.0047695	-0.0193668	276.079	1432	28.6353	-106.089	3
Mexico11	Chihuahua	0.045261	0.00625314	-0.00849925	0.0147418	-0.0175565	-0.0109854	-0.00393285	-0.00542884	-0.00118375	0.0114933	0.0131004	-0.0015693	-0.00146387	-0.0101534	-0.0129668	247.604	1432	28.6353	-106.089	3
Mexico12	Chihuahua	0.045708	0.00992355	-0.0265056	0.0039512	-0.0165703	-0.0117959	0.00785264	-0.0118766	-0.0103833	-0.0182919	0.0121718	0.00923493	-0.00300642	-0.0104444	-0.0129406	261.075	1432	28.6353	-106.089	3
Mexico13	Chihuahua	-0.016983	-0.00317091	0.000822018	0.00740613	0.0463028	-0.0334819	0.0721098	-0.0520725	0.0310354	0.0243055	-0.0362682	0.0120729	0.00809294	0.00376883	-0.00187159	270.281	1432	28.6353	-106.089	3
Mexico14	Chichen-Itza	0.0444602	0.0136731	-0.00167881	0.0179215	-0.0349222	-0.0151563	-0.00538577	-0.00675852	-0.010319	0.0283565	0.00290689	0.00877555	-0.0139592	0.00741455	-0.0118049	266.627	40	20.6828	-88.57	1
Mexico15	Chichen-Itza	0.0564638	0.00752598	-0.00445945	0.00232307	-0.014257	-0.00262191	0.0115192	0.00427239	-0.00240777	-0.0130112	0.0129159	0.0183086	-0.00376133	0.00544259	-0.00509228	259.677	40	20.6828	-88.57	1
Mexico16	Chichen-Itza	0.0399383	-0.0297702	0.0132977	0.00891434	0.0112289	0.0132759	0.00215536	0.000306959	-0.0303828	-0.012364	0.021289	0.000125241	-0.00655895	0.0139182	0.00187151	252.028	40	20.6828	-88.57	1
Mexico17	Chichen-Itza	0.0541954	-0.000335694	0.00245828	0.00982882	0.00766167	-0.0177303	0.0186571	-0.00777338	-0.0168035	-0.0123306	0.00455907	0.0053612	-0.00865658	0.00399213	-0.0071931	269.613	40	20.6828	-88.57	1
Mexico18	Michoacan	0.0519586	-0.011401	-0.0151227	0.01498	-0.026709	0.00542339	0.00658739	-0.00682741	0.016835	-0.00381617	0.000307517	-0.0114722	-0.00280116	-0.0118445	0.00401441	249.575	63	22.3333	-103.05	1
Mexico19	Michoacan	-0.344294	-0.0501789	0.0722189	-0.0466583	0.149421	0.0186556	-0.053013	0.0213583	0.0288388	-0.00371061	-0.0133673	-0.016017	0.0111026	-0.0131898	0.0175611	262.561	63	22.3333	-103.05	1
Mexico20	Michoacan	-0.328224	-0.0609128	0.0792569	-0.0374727	0.145705	-0.0125611	-0.0766981	0.0267786	0.00456139	-0.00207057	-0.0248012	-0.0217335	0.00715648	-0.0195274	0.0158446	276.905	63	22.3333	-103.05	1
Mexico21	Michoacan	-0.338591	-0.0588339	0.0820534	-0.023515	0.143905	0.00475756	-0.0597961	0.0284726	0.00981954	0.00573979	-0.0288307	-0.015953	0.00539571	-0.00875094	0.000506313	277.411	63	22.3333	-103.05	1
Mexico22	Michoacan	-0.329677	-0.061632	0.0782309	-0.0361036	0.156846	-0.000852126	-0.0505189	0.0339168	0.0233884	-0.00465242	-0.0099414	-0.010016	-0.00613116	-0.00179701	0.0242483	249.223	63	22.3333	-103.05	1
Mexico23	Michoacan	-0.339463	-0.0548342	0.0763832	-0.0551518	0.129355	0.00593852	-0.0758403	0.0394048	0.0178167	-0.00859146	-0.0195796	-0.0107017	-0.00361494	-0.00896574	0.01331	261.638	63	22.3333	-103.05	1
Mexico24	Michoacan	-0.342427	-0.0555881	0.0737353	-0.0425947	0.158136	-0.0058401	-0.0654926	0.0261838	0.00267211	-0.00776957	-0.0269402	-0.00938417	0.00352362	-0.0200251	0.00286175	277.21	63	22.3333	-103.05	1
Mexico25	Michoacan	-0.342595	-0.0708539	0.0751331	-0.0387041	0.156302	-0.00271726	-0.0649739	0.0421959	0.00883061	-0.00317417	-0.0204495	-0.0140647	0.0141354	-0.0150729	0.00237949	260.944	63	22.3333	-103.05	1
Mexico26	Michoacan	-0.335211	-0.0670883	0.0767001	-0.0342099	0.154588	0.00770156	-0.0550147	0.034881	0.0338565	-0.0133074	-0.0240974	-0.00619637	0.0074626	-0.0198626	0.0104592	270.478	63	22.3333	-103.05	1
Mexico27	Michoacan	-0.33764	-0.0729044	0.0689446	-0.0347666	0.15499	0.00312315	-0.0558333	0.0291131	0.0190069	0.00109078	-0.0243829	-0.00699459	-0.0037914	-0.00638199	0.015181	266.804	63	22.3333	-103.05	1
Mexico28	Michoacan	-0.330728	-0.0635511	0.0806017	-0.0420845	0.135065	0.000976999	-0.0591962	0.044862	0.0201202	-0.00724404	-0.0279894	-0.010682	-0.00290543	-0.0180852	0.00648804	267.977	63	22.3333	-103.05	1
Mexico29	Michoacan	-0.333851	-0.0636194	0.0790304	-0.0481571	0.141822	0.00319618	-0.0517223	0.0194429	0.00876316	-0.00277406	-0.0179172	-0.0123736	0.00914506	-0.00742106	0.0323331	275.037	63	22.3333	-103.05	1
Mexico30	Michoacan	-0.332322	-0.0496557	0.106736	-0.0267705	0.153391	0.0195179	-0.0538539	0.050082	-0.0100076	0.00527116	-0.0285948	0.00371009	-0.0229243	0.0101708	-0.00870632	244.336	63	22.3333	-103.05	1
Mexico31	Michoacan	-0.334672	-0.0718728	0.0900316	-0.0265064	0.156802	0.00588964	-0.0621096	0.0344038	0.00420063	0.00568606	-0.0307852	-0.0150053	0.0011832	0.00346107	0.016051	259.461	63	22.3333	-103.05	1
Mexico32	Michoacan	-0.340177	-0.0746167	0.103717	-0.0340611	0.157225	0.0141058	-0.0502181	0.0331639	0.0126538	0.0109957	-0.0192281	-0.0150751	0.00179561	-0.00695996	0.0176771	260.598	63	22.3333	-103.05	1
Mexico33	Michoacan	-0.334679	-0.0703911	0.089068	-0.0332474	0.140106	-0.00154417	-0.0750902	0.0404134	0.0121146	0.000836498	-0.0228167	-0.0137988	-0.00461838	-0.00214769	0.00765772	260.772	63	22.3333	-103.05	1
Mexico34	Michoacan	-0.351341	-0.0447306	0.0721743	-0.033941	0.117881	-0.0113461	-0.0736625	0.0239107	0.0126991	-0.00564609	-0.0516203	-0.0253796	-0.0316324	-0.0342554	0.0142902	267.369	63	22.3333	-103.05	1
Mexico35	Michoacan	-0.331343	-0.0494083	0.0789013	-0.0542634	0.155017	0.000866957	-0.0690951	0.0189994	0.0119369	-0.0179208	-0.023935	-0.0163872	-0.00496498	-0.0190592	0.0173136	270.947	63	22.3333	-103.05	1
Mexico36	Michoacan	-0.33584	-0.0497432	0.0646629	-0.0461993	0.139063	0.00332648	-0.0629697	0.0181558	0.00824036	-0.0129037	-0.0221565	-0.0248545	0.00382749	-0.00188788	0.0187833	261.781	63	22.3333	-103.05	1
Mexico37	Michoacan	-0.336111	-0.0684993	0.0736347	-0.0438528	0.150314	0.0232337	-0.0642102	0.0353725	0.0175267	0.00274682	-0.0177329	-0.0102363	0.00800684	-0.00728766	0.0136896	271.875	63	22.3333	-103.05	1
Mexico38	Michoacan	-0.33712	-0.0579354	0.069734	-0.0315815	0.151598	0.00727973	-0.076029	0.0397941	-0.00508072	-0.0170325	-0.0254039	-0.00761962	0.0166955	0.00465755	0.00188581	264.619	63	22.3333	-103.05	1
Mexico39	Michoacan	-0.3529	-0.0482051	0.079301	-0.0431961	0.127253	0.0154782	-0.096036	0.0551314	0.019069	0.000114648	-0.0236428	-0.00188473	0.00682589	-0.00655691	0.00804864	276.951	63	22.3333	-103.05	1
Mexico40	Michoacan	-0.311356	-0.0539783	0.0874545	-0.0330229	0.115059	0.0274906	-0.0994805	0.0445266	-0.0138553	-0.00385939	0.000114	-0.0228971	-0.00644069	-0.000725347	0.0252731	273.283	63	22.3333	-103.05	1
Mexico41	Michoacan	-0.325758	-0.0501071	0.0629434	-0.0475943	0.158964	0.00503157	-0.0546769	0.0270309	0.0193817	-0.0304614	-0.00943168	-0.00921766	0.0108153	-0.0205217	0.0155076	271.576	63	22.3333	-103.05	1
Mexico42	Michoacan	-0.34798	-0.0595239	0.0768135	-0.028985	0.14972	0.00860669	-0.0586802	0.0409457	0.000744705	-0.00973654	-0.0285186	-0.0160257	0.00750926	-0.00586567	0.00291553	263.775	63	22.3333	-103.05	1
Mexico43	Michoacan	-0.335612	-0.0603767	0.0690794	-0.0222106	0.167097	0.0172837	-0.0470028	0.033806	0.0266205	0.00278694	-0.0296042	-0.0252541	0.00162815	-0.0319483	0.00941651	268.711	63	22.3333	-103.05	1
Mexico44	Michoacan	-0.337187	-0.052878	0.0908808	-0.0276423	0.152488	0.0026534	-0.0612372	0.0192309	0.00503347	-0.00172033	-0.0268629	-0.0102081	-0.00769126	-0.0115507	0.0184069	272.424	63	22.3333	-103.05	1
Mexico45	Michoacan	-0.343636	-0.0712625	0.0787438	-0.0165078	0.155509	0.0172766	-0.0541819	0.0349788	-0.000927034	0.0119893	-0.0407384	-0.020994	0.00303152	-0.00603738	0.0164635	270.473	63	22.3333	-103.05	1
Mexico46	Michoacan	-0.319923	-0.0729071	0.0709277	-0.0339176	0.116447	0.0230599	-0.097891	0.0649832	-0.0104367	-0.0103085	-0.0017566	-0.0301134	0.00476091	-0.00816254	0.0187395	257.813	63	22.3333	-103.05	1
Mexico47	Michoacan	-0.344736	-0.0644141	0.0806457	-0.032137	0.147018	0.00538898	-0.0706343	0.0413301	0.00491346	0.0165156	-0.0235788	-0.00734097	0.00440698	-0.0147363	0.0154899	254.367	63	22.3333	-103.05	1
Mexico49	Michoacan	0.126863	-0.111198	-0.00778377	-0.215425	0.245926	-0.0299097	-0.0859392	0.0912326	-0.00407327	0.0229755	-0.0541988	-0.0265164	0.00920192	-0.0114964	0.0205859	245.629	63	22.3333	-103.05	1
NChile1	Nchile	0.0500772	-0.00127	-0.00839168	0.00916203	-0.0274099	-0.00196647	0.00607123	-0.00461602	0.00973243	0.016254	0.0110058	0.00679119	-0.00606744	0.00377723	-0.00044886	255.265	1331	-19.9833	-69.7833	4
NChile2	Nchile	0.0424725	0.00551722	-0.00737446	-0.00732647	-0.00964903	-0.0116228	-0.0101096	-0.0163451	0.0109488	0.000314831	0.0243837	0.00996825	-5.99801e-05	-0.0039956	-0.00173488	288.252	1331	-19.9833	-69.7833	4
NChile3	Nchile	0.0436009	0.00529341	-0.0267202	0.0169915	-0.0195765	-0.00363443	0.0266533	0.00137006	-0.0137843	-0.0137004	0.00689301	0.00404372	-0.011505	0.00978195	-0.00772555	271.966	1331	-19.9833	-69.7833	4
NChile4	Nchile	0.0453701	-0.029931	-0.00711992	0.00994792	-0.00647571	0.00619487	0.00205193	0.0197048	-0.00280232	0.0129605	0.00807958	0.0249048	0.00332774	0.00278357	0.0171297	276.418	1331	-19.9833	-69.7833	4
NChile5	Nchile	0.0445625	-0.00642354	-0.00397319	-0.00154212	-0.0164621	0.0196981	0.0134273	-0.00325795	0.00112453	-0.0137739	-0.00115853	0.00598217	0.00517845	0.0111434	0.00526908	282.076	1331	-19.9833	-69.7833	4
NChile6	Nchile	0.0452392	0.00285284	-0.0142324	0.00748968	-0.0136273	0.00827349	0.0159352	-0.0055053	0.0106066	-0.0149221	0.00397508	0.0067173	0.01606	0.00351465	0.00972169	262.648	1331	-19.9833	-69.7833	4
NChile7	Nchile	0.0340665	-0.0364042	-0.0039605	0.0010298	-0.014869	0.0286116	0.0180048	0.00288027	0.00959782	0.00650023	0.00994859	-0.00709147	0.00473519	0.0103435	0.0158249	265.005	1331	-19.9833	-69.7833	4
NChile8	Nchile	0.0442299	-0.00524748	-0.00435943	-0.00376729	-0.0175416	-0.0138282	-0.00821731	-0.0212548	-0.0137226	0.00755062	0.0123488	-0.00911909	-0.0185331	-0.00323635	-0.00662471	280.306	1331	-19.9833	-69.7833	4
NChile9	Nchile	0.0392778	-0.00751362	-0.0118354	-0.013804	-0.0297815	0.00192147	-0.000319035	-0.00827787	0.0125195	-0.00123964	0.011138	-0.0121427	0.000902717	0.00423383	0.00169761	262.482	1331	-19.9833	-69.7833	4
NChile10	Nchile	0.0358778	-0.0235142	-0.00996887	0.00257624	-0.00767103	0.0127068	-0.00115726	0.010753	0.0106955	-0.00600922	0.0161158	0.000242067	0.00834277	-0.00459786	0.00522522	260.135	1331	-19.9833	-69.7833	4
NChile11	Nchile	0.0302706	0.0129276	-0.0284193	-0.00214741	-0.0187131	-0.0119202	0.00628414	-0.0225012	0.00460828	-0.0162854	0.00535119	0.000834276	-0.00171892	-0.00538311	-0.00429789	274.721	1331	-19.9833	-69.7833	4
NChile12	Nchile	0.0312072	-0.00549162	-0.00193367	0.00565703	-0.0210775	-0.00221516	0.00523107	-0.00119374	0.00525164	0.00679163	0.00625095	0.00333554	0.00555162	-0.0107465	0.00900373	260.839	1331	-19.9833	-69.7833	4
NChile13	Nchile	0.0496965	0.00425102	-0.00248932	0.000235878	-0.0234037	-0.0116091	0.00355326	-0.0150385	-0.00283384	0.0134831	0.0125319	0.0164392	-0.00650784	-0.00449006	0.000717397	271.077	1331	-19.9833	-69.7833	4
NSa1	Nsa	0.046304	0.0227766	-0.0114191	0.0119785	-0.0199546	-0.00710167	0.0290726	-0.0105896	-0.0312896	0.0051434	-0.0102298	-0.00414754	-0.0273682	0.0274694	-0.0173609	279.204	1331	13.5915	-72.5333	1
NSa2	Nsa	0.0453478	-0.0225627	0.0179454	-0.00210893	-0.0134848	0.0205404	0.00216258	-0.00671626	0.00293856	0.0127151	0.0147408	-0.0014324	-0.0175061	0.00169256	0.00224358	288.757	1331	13.5915	-72.5333	1
NSa3	Nsa	0.0747406	0.00073724	0.0125771	0.00661725	0.00785869	-0.015802	-6.00863e-06	-0.0129884	-0.0183981	0.0151916	0.013693	0.00994511	-0.0288325	0.0219788	-0.00809188	262.236	1331	13.5915	-72.5333	1
NSa4	Nsa	0.0497668	-0.0139248	-0.00893391	0.0145881	-0.0151923	0.0141341	0.0032435	0.0113303	0.0162851	0.0282675	0.00450217	-0.00404078	-0.00525017	-0.0169136	-0.0136935	255.911	1331	13.5915	-72.5333	1
NSa5	Nsa	0.0442809	-0.0154654	-0.00307411	0.00561738	-0.00225305	-0.00872034	0.01403	0.0139295	-0.0108398	-0.010226	0.00382671	-0.00749597	-0.00631574	-0.00675387	0.0044753	256.301	1331	13.5915	-72.5333	1
NSa6	Nsa	0.0439523	0.013086	-0.0102214	0.0076339	-0.00371977	0.0129246	0.00627149	0.000102367	-0.0303808	0.00131863	-0.00089173	0.0039764	-0.0161985	0.0105772	-0.00729631	262.229	1331	13.5915	-72.5333	1
NSa7	Nsa	0.0456236	-0.0123439	0.00132573	0.00228107	-0.015553	-0.00835889	0.00322367	-0.0094705	-0.0117176	0.0115858	0.0112023	0.0108077	-0.0192794	0.0197492	-0.00334905	275.116	1331	13.5915	-72.5333	1
NSa8	Nsa	0.0273083	0.01407	-0.0226396	-0.00820876	-0.0382925	-0.010209	0.00127381	-0.0328897	-0.00492499	-0.0011673	-0.00718984	-0.0122683	0.00545828	0.00576675	0.0044687	268.119	1331	13.5915	-72.5333	1
NSa9	Nsa	0.0427286	0.00852156	-0.0125243	-0.00883478	-0.0261327	-0.0202842	-0.00116559	0.000189222	0.00178355	0.00112623	0.0117575	0.0113557	-0.00503469	-0.0060544	-0.0174077	281.024	1331	13.5915	-72.5333	1
Panama1	Panama	0.0613616	0.00936706	-0.0133621	-0.00945621	-0.040105	0.000250151	0.0301089	-0.0256874	-0.0215708	-0.00591078	0.00376039	0.0272248	0.011018	0.00847817	0.0110826	266.398	294	8.15	-81.4	1
Panama2	Panama	0.0390302	0.000895786	-0.0121996	-0.0169048	0.00747078	-0.00526431	0.011263	-0.0277375	-0.0180883	-0.0410776	0.0235967	-0.0124608	0.0058225	-0.00409511	-0.0167333	280.998	294	8.15	-81.4	1
Panama3	Panama	0.0278504	0.0186827	0.00576871	0.00658752	-0.00915966	-0.0260187	-0.0177416	0.00237357	-0.0388172	-0.0222782	0.0131957	-0.00074551	0.0403941	0.00925516	-0.0209805	269.667	294	8.15	-81.4	1
Panama4	Panama	-0.018902	0.000204392	0.0213098	-0.0228246	0.00399007	0.0197282	-0.0254761	0.0147885	-0.0204225	-0.0311974	0.0211613	-0.0295478	0.00511942	0.0119139	-0.0179127	272.427	294	8.15	-81.4	1
Panama5	Panama	0.0404395	0.0103706	-0.00841119	0.00766751	-0.0239923	0.0139778	0.0293909	0.0146158	-0.00185795	0.00203753	0.00892723	0.0169454	0.0118562	0.00709547	-0.0173062	280.844	294	8.15	-81.4	1
Panama6	Panama	-0.243711	-0.0816565	-0.121271	-0.330952	-0.114137	0.0176854	0.0543962	0.0216833	-0.0275938	-0.00233104	0.0261562	0.0112189	0.00504343	0.013181	-0.0268449	279.185	294	8.15	-81.4	1
Patagonia1	Patagonia	0.0611348	0.0141903	0.00514646	0.0107556	-0.0171131	-0.0245031	0.00363505	-0.0236149	-0.0165611	0.0138496	0.0162469	0.00595317	-0.0142705	0.012746	-0.00167179	282.391	294	-41.8102	-68.9063	7
Patagonia2	Patagonia	0.0559924	0.00691911	0.0199979	-0.00596459	-0.0147705	0.0059716	-0.000592886	-0.0100454	0.0188145	-0.00027881	0.0155951	-0.00853519	-0.0151255	0.0208811	-0.00224513	272.696	1400	-41.8102	-68.9063	7
Patagonia3	Patagonia	0.0471963	0.00830797	-0.0198992	-0.00317127	-0.0194389	-0.00946011	0.0192597	-0.0195971	0.00940536	-0.00491018	-0.00131633	0.00142611	0.0149106	0.00504342	-0.00650286	290.57	1400	-41.8102	-68.9063	7
Patagonia4	Patagonia	0.0836332	0.276551	-0.148693	-0.0503434	0.0522737	0.138485	-0.0471482	-0.0753777	-0.000744999	-0.01076	-0.0375204	0.0209876	-0.00498296	0.00871351	-0.0127496	301.64	1400	-41.8102	-68.9063	7
Patagonia5	Patagonia	0.0442417	0.00690779	-0.0204169	0.0191947	-0.0305582	0.00245268	0.0149994	0.0109974	0.00160501	0.00478142	-0.0174029	0.00317122	-0.00397316	-0.00154877	-0.00787132	275.5	1400	-41.8102	-68.9063	7
Patagonia6	Patagonia	0.0459865	-0.000906827	-0.0127037	0.015691	-0.0219407	-0.0079168	0.0231694	0.00636245	-0.00807115	0.00321509	-0.0110733	0.00285593	-0.00667742	0.00968784	3.53533e-05	292.784	1400	-41.8102	-68.9063	7
Patagonia7	Patagonia	0.0346425	-0.00181463	0.00706711	0.00074779	-0.042347	0.010014	-0.00742399	-0.0130677	0.00978871	0.026496	0.00837271	-0.0102912	-0.0092083	0.00938622	-0.0124429	286.438	1400	-41.8102	-68.9063	7
Patagonia8	Patagonia	0.0353795	0.00719368	-0.0239173	0.00731569	-0.0410637	0.00211997	0.0161984	0.00100544	-0.00334602	-0.00235489	-0.0149948	-0.0121943	0.0159497	-0.0174054	-0.0112325	281.63	1400	-41.8102	-68.9063	7
Patagonia9	Patagonia	0.0363164	0.0158306	-0.0320831	0.0141081	-0.0225768	0.00305698	0.0286464	0.0133333	-0.0317689	-0.0124839	-0.0113283	0.0159554	0.00606209	-0.0213893	-0.00824579	290.26	1400	-41.8102	-68.9063	7
Patagonia10	Patagonia	0.0390797	0.0205387	-0.0357464	0.0290921	-0.0204011	0.00542737	0.0263647	0.0151401	-0.0168846	-0.00199729	-0.0147241	0.0101285	-0.00159665	-0.00884812	0.00605485	287.937	1400	-41.8102	-68.9063	7
Patagonia11	Patagonia	0.0218608	-0.00248902	-0.0230926	0.0147537	-0.0155523	0.0256327	0.0237484	-0.00501652	-0.0177514	-0.00960824	-0.00649264	-0.00479517	-0.0133258	-0.00361129	0.0226348	266.655	1400	-41.8102	-68.9063	7
Patagonia12	Patagonia	0.048327	0.00933529	-0.0291705	0.0219778	-0.0350763	0.0128287	0.0176625	0.0125041	-0.00518174	0.0102688	-0.00604078	-0.0020236	0.0159493	-0.0140462	-0.00977512	285.432	1400	-41.8102	-68.9063	7
Patagonia13	Patagonia	0.0432828	0.00831073	-0.037821	0.0218456	-0.0308126	-0.0101112	0.0118919	-0.00152539	-0.0242783	-0.00763088	-0.0133694	-0.00737975	0.00989586	0.000390804	0.00397394	287.507	1400	-41.8102	-68.9063	7
Patagonia14	Patagonia	0.0419493	0.00144916	-0.0312393	0.0270101	-0.0156825	0.0197856	0.0301647	0.000976192	-0.0126765	-0.013256	-0.0102012	-0.0175556	0.00840317	0.00175916	0.0131194	283.299	1400	-41.8102	-68.9063	7
Patagonia15	Patagonia	0.0444393	0.00819319	-0.0333073	0.00931499	-0.0447083	0.0110381	-0.000141514	-0.0120629	0.00216594	0.000890414	-0.0184444	-0.0167432	0.0201996	-0.0071215	0.00026973	282.896	1400	-41.8102	-68.9063	7
Patagonia16	Patagonia	0.0381759	0.00443683	-0.0181292	0.00646831	-0.0274773	-0.00248722	0.00425254	-0.00877954	0.00436102	0.000216828	-0.00695208	0.00220278	0.00389159	-0.00970827	0.0127119	266.453	1400	-41.8102	-68.9063	7
Patagonia17	Patagonia	0.0324648	0.0133043	-0.0144573	0.00117311	-0.0277996	0.00307259	-0.00659632	-0.0211733	-0.000283683	0.0141336	-0.00566823	-0.0182142	0.00457869	0.00641031	-0.00882737	265.787	1400	-41.8102	-68.9063	7
Patagonia18	Patagonia	0.0574283	0.0110463	0.00407058	0.013571	-0.0021146	-0.000846536	0.000384604	-0.0139979	0.00926961	0.00092686	-0.0119414	0.011903	-0.00282232	-0.00986553	0.00418967	266.241	1400	-41.8102	-68.9063	7
Patagonia19	Patagonia	0.0449611	0.000173948	-0.0247637	0.012317	-0.0173387	0.00416787	0.0253615	-0.00522615	-0.014374	0.000941087	7.36429e-05	0.00145349	0.00160761	0.0144619	0.0167818	278.954	1400	-41.8102	-68.9063	7
Patagonia20	Patagonia	0.0337852	0.0180031	-0.0225056	0.0258381	-0.0139666	0.0134514	0.0238723	0.00462498	-0.0367394	-0.00505666	-0.00495129	0.00238161	0.0053096	0.00591574	-0.0130394	281.878	1400	-41.8102	-68.9063	7
Patagonia21	Patagonia	0.0369073	0.0165715	-0.0156574	0.00884524	-0.0287514	0.00357688	0.0187585	-0.00629601	-0.019185	-0.00902956	-0.00153849	0.00916286	0.00757865	0.0238176	0.0098892	279.963	1400	-41.8102	-68.9063	7
Patagonia22	Patagonia	0.0380724	0.0116124	-0.00744576	0.0123853	-0.0286551	0.00166633	0.0170768	0.00656318	-0.0123861	0.000366369	-0.00500165	0.00738293	0.00364739	0.0108389	-0.000390379	280.227	1400	-41.8102	-68.9063	7
Patagonia23	Patagonia	0.0410243	0.00431367	-0.0344762	-0.0032897	-0.00818458	-0.0216194	0.00660252	-0.0139231	-0.0181789	-0.0195339	0.00821703	-0.000697135	-0.00383545	-0.00976278	-0.00631472	275.716	1400	-41.8102	-68.9063	7
Peru1	Ancon	0.055537	0.00077039	0.0140944	0.0274929	-0.0132623	0.0158531	0.00188258	0.0181597	-0.00317285	0.0262222	0.00227528	0.0289052	0.0153518	0.00609512	-0.000325147	268.878	159	-11.7334	-77.15	2
Peru2	Ancon	0.0506209	-0.00701253	-0.00140917	0.0039851	-0.00407878	-0.0174308	-0.0174429	-0.0255544	0.00320492	0.013263	0.00349547	-0.0104794	0.0036284	-0.00233901	-0.00209844	260.452	159	-11.7334	-77.15	2
Peru3	Ancon	0.0346179	0.00140206	-0.0052164	8.29384e-05	-0.00669387	-0.00475877	-0.00492927	-0.004253	0.0110069	-0.0102044	0.0219591	0.0166511	0.00689658	-0.00177504	0.0164971	258.79	159	-11.7334	-77.15	2
Peru4	Ancon	0.0468102	0.0141454	-0.00655291	0.0123603	-0.0237597	0.0006847	-0.00128338	-0.00188847	0.0115214	-0.0100891	0.00408841	0.0102917	0.0134876	-0.00340709	-0.00517587	251.081	159	-11.7334	-77.15	2
Peru5	Ancon	0.0437227	0.00294575	0.00533461	0.00664867	-0.0179679	-0.0113919	-0.00820128	-0.0144387	-0.00675976	0.00388352	0.00178754	0.00929446	-0.0114403	0.00125646	-0.00667591	279.318	159	-11.7334	-77.15	2
Peru6	Ancon	0.027291	0.00918753	-0.00851014	-0.00437999	-0.0282461	-0.00343329	0.00971979	-0.0365073	-0.0224223	-0.0101444	-0.00923155	-0.0124697	-0.0307129	-0.0157475	0.0245148	266.93	159	-11.7334	-77.15	2
Peru7	Ancon	0.027383	0.00822282	-0.00405668	0.00533564	-0.0384029	-0.000426647	0.00441547	0.00250838	-0.0141167	0.0105425	-0.00711775	0.0055492	-0.0046793	-0.0028228	0.0126468	280.297	159	-11.7334	-77.15	2
Peru8	Ancon	0.047403	0.0132666	-0.0100402	0.010666	-0.0177868	0.00510259	0.00869264	-0.00389102	0.00166386	-0.00217035	0.00648568	0.00491992	-0.0137833	-0.00903561	-0.0108864	279.295	159	-11.7334	-77.15	2
Peru9	Ancon	0.065151	0.0186468	-0.0124192	0.0145355	-0.0214683	0.0164374	0.0210819	0.00469538	0.0046236	-0.00365458	0.0296094	-0.00657836	0.0252867	0.0218519	-0.0369693	251.684	159	-11.7334	-77.15	2
Peru10	Ancon	0.0474357	-0.00373268	0.00201185	0.0144146	-0.029108	0.0118104	-0.00722283	0.00872146	0.0186917	0.0213073	-0.00452482	-0.00274721	-0.000237675	0.00211635	-0.00401085	268.581	159	-11.7334	-77.15	2
Peru11	Ancon	0.0544799	-0.00881669	-0.011218	0.0115423	-0.00511444	0.00166343	0.0241809	-0.00286253	-0.0121297	-0.00718691	0.004441	-0.0108717	-0.0100456	0.00604984	0.00374751	257.242	159	-11.7334	-77.15	2
Peru12	Ancon	0.0521264	-0.00582637	0.00935364	0.010437	-0.018269	0.0303483	0.0205757	0.0090098	0.00476714	0.0091928	-0.00203916	0.00567209	-0.0159924	-0.00191513	0.0192865	271.651	159	-11.7334	-77.15	2
Peru13	Ancon	0.0492987	-0.0071689	-0.00248021	-0.000322485	-0.0197339	0.00794618	0.00865999	-0.000918111	0.0216885	0.00372076	0.00555212	-0.0039532	-0.00209637	-0.005783	0.00255447	257.12	159	-11.7334	-77.15	2
Peru14	Ancon	0.0487379	-0.00864551	0.00353763	0.00752179	-0.00289747	0.000347104	0.00797697	-0.00770719	-0.000991326	0.00407961	0.02134	-0.0038229	0.000817785	0.00486579	0.0125513	261.181	159	-11.7334	-77.15	2
Peru15	Ancon	0.0630258	0.00598528	0.000430985	0.00541525	-0.009885	-0.00031935	0.0046786	0.00309802	-0.00105701	-6.01333e-05	0.0201501	0.0248115	-0.0152813	-0.00362531	0.00160863	259.303	159	-11.7334	-77.15	2
Peru16	Ancon	0.0578303	-7.10442e-05	-0.0116425	0.0183659	-0.0164268	0.00858319	0.0080516	-0.00422375	0.00136313	0.00994137	0.00864684	-0.00682592	-0.0113398	-0.00164515	-0.00428081	254.677	159	-11.7334	-77.15	2
Peru17	Ancon	0.053523	-0.0025359	0.0142388	0.0229935	-0.0107023	0.0214911	0.0039973	0.0034358	0.0132439	-9.15839e-05	0.0154547	0.00288632	-0.00898319	0.00842449	0.0143393	253.622	159	-11.7334	-77.15	2
Peru18	Ancon	0.0502891	0.0175151	-0.0102651	0.021357	-0.0101664	0.0126901	0.0261567	0.012895	-0.00731755	0.00276768	0.0019254	0.0148178	-0.00284201	0.00913167	-0.006773	261.757	159	-11.7334	-77.15	2
Peru19	Ancon	0.0407865	0.00782747	-0.00994544	0.0131359	-0.0202072	0.00238785	-0.0074225	-0.00588448	-0.00982699	0.011213	-0.00302684	-0.0122116	-0.0114706	0.00369228	-0.00568466	275.698	159	-11.7334	-77.15	2
Peru20	Ancon	0.0395528	0.0124577	0.00313495	0.0160043	-0.0235317	0.0214235	0.0166346	0.00262694	-0.00371709	0.0169769	-0.0052782	-8.45116e-05	0.0051597	-1.62043e-06	0.00544903	264.928	159	-11.7334	-77.15	2
Peru21	Ancon	0.0323564	0.0133435	-0.00162485	0.00491232	-0.0182107	-0.00668512	-0.00180543	0.00211997	-0.024981	-0.00649594	0.00107619	0.0010365	-0.00329382	0.00186588	0.00152627	272.818	159	-11.7334	-77.15	2
Peru22	Ancon	0.0387098	0.0093888	-0.00742437	0.0113011	-0.0204759	-0.0113453	0.00768669	0.00650145	-0.0226572	-0.0035722	-0.00735927	0.0148896	-0.00673352	0.00351557	-0.00847162	260.561	159	-11.7334	-77.15	2
Peru23	Ancon	0.0175345	0.0213017	-0.00990676	-0.00865921	-0.0576365	-0.00388895	-0.0162747	-0.026898	0.0195617	0.00401102	-0.022556	-0.0144814	0.00941952	0.00693947	0.0100053	259.494	159	-11.7334	-77.15	2
Peru24	Ancon	0.035625	0.00869603	-0.0280192	0.0107431	-0.0342471	0.0271496	0.0231155	0.00497812	0.000663536	0.00147899	-0.00660703	-0.0152104	-0.00507043	-0.00875514	-0.00940206	268.562	159	-11.7334	-77.15	2
Peru25	Ancon	0.0385847	0.000745291	-0.00566959	0.0117744	-0.0292239	0.0193227	0.00117873	-0.0060468	0.00110882	-0.00244386	-0.00202445	-0.0143599	0.0050444	-0.00535506	-0.00419739	266.089	159	-11.7334	-77.15	2
Peru26	Ancon	0.0363653	0.0129957	-0.00517517	0.00825121	-0.0265312	0.00749704	-0.000656988	-0.00839647	-0.00441826	0.0038564	0.00487959	0.00539399	-0.0121597	-0.0143033	0.00387433	267.802	159	-11.7334	-77.15	2
Peru27	Ancon	0.0410979	0.0125217	-0.00400713	0.00566863	-0.0409515	0.00530897	0.00725714	-0.0166092	-0.00209931	0.00517088	0.00590359	0.000446384	0.000309697	-0.00426711	-0.0147629	281.659	159	-11.7334	-77.15	2
Peru28	Ancon	0.0403863	0.00317729	-0.00184618	0.000180776	-0.0335206	-0.0297046	-0.00464926	-0.0196971	-0.00636264	0.00607303	-0.00459106	0.00494994	0.00290474	0.00835187	-0.00652484	274.728	159	-11.7334	-77.15	2
Peru29	Ancon	0.0398243	0.00658803	-0.015043	0.0126388	-0.0287467	-0.00910214	-0.00322854	-0.00279976	0.0095863	-0.00440786	0.00311426	-0.0126429	0.0248985	0.00368026	0.00388969	252.85	159	-11.7334	-77.15	2
Peru30	Ancon	0.054926	0.0293851	-0.0036223	0.0121152	-0.00775403	0.0150336	0.00729294	0.00239321	0.00973494	-0.0122218	0.0220587	0.0226659	0.0115245	-0.00467514	-0.00891832	278.008	159	-11.7334	-77.15	2
Peru31	Ancon	0.0430894	0.00442029	-0.0168375	0.015553	-0.0152535	0.00795087	0.0255856	-0.00238367	-0.000197009	-0.000148952	0.0120853	0.00106247	0.0129533	0.00244989	0.00296657	255.181	159	-11.7334	-77.15	2
Peru32	Ancon	0.0490521	0.0189119	-0.0111776	0.00255104	-0.0167477	-0.00310809	0.0187283	-0.017665	0.00775752	-0.0129471	0.0156711	0.00038847	0.00102557	-0.00569413	-0.00746669	254.89	159	-11.7334	-77.15	2
Peru33	Ancon	0.0457825	0.0139823	-0.0155552	0.00698971	-0.0117004	-0.00108837	0.0129351	-0.00312191	-0.0106574	-0.00858755	0.00340819	0.00798946	0.00127132	-0.0086524	0.00924607	262.276	159	-11.7334	-77.15	2
Peru34	Ancon	0.0347386	0.0112378	-0.00270004	0.0138715	-0.0117298	-0.00619196	-0.00281955	-0.00787676	-0.0208335	0.00264434	0.000856579	-0.00367664	-0.0104223	-0.0223765	-0.00954546	273.203	159	-11.7334	-77.15	2
Peru35	Ancon	0.0409411	0.0352586	-0.00973802	-0.00241124	-0.0167669	-0.021043	0.00292629	-0.0196612	-0.0169509	-0.0199871	0.00477609	-0.00716121	-0.000308495	0.0188608	-0.00596072	262.744	159	-11.7334	-77.15	2
Peru36	Ancon	0.0392449	-0.00312739	-0.00887207	0.00815979	-0.0277475	0.003766	0.00334291	-0.00278065	0.0104727	0.00609859	0.00244035	-0.00544633	0.0149343	-0.000810015	-0.000271496	261.209	159	-11.7334	-77.15	2
Peru37	Ancon	0.0379826	-0.0114592	-0.00532666	-0.00354697	-0.00913015	0.00868432	0.0139132	-0.0113703	-0.00511416	0.00400936	0.0206402	-0.00392235	0.00322999	-0.00201902	-0.00733579	256.659	159	-11.7334	-77.15	2
Peru38	Ancon	0.059422	-0.00439722	0.00584687	0.00449547	-0.00354731	0.0104083	0.0108212	-0.00598083	0.00379516	0.0121311	0.0154555	0.00270234	-0.00209878	-0.00599915	0.00202878	268.87	159	-11.7334	-77.15	2
Peru39	Ancon	0.0334371	0.00536761	-0.0111992	0.00515173	-0.0460511	0.0078474	0.00321449	-0.0160011	0.00509011	0.0028343	-0.0149539	-0.0166153	-0.0086805	-0.00439075	0.0136595	264.155	159	-11.7334	-77.15	2
Peru40	Ancon	0.0564738	0.00225341	-0.00615137	0.00886527	-0.0112966	0.00679474	-0.00417711	-0.00107405	0.00864361	-0.00789508	0.0218605	0.0143668	-0.00828827	0.00232289	-0.00334972	272.898	159	-11.7334	-77.15	2
Peru41	Ancon	0.0402632	0.0179932	0.000694147	0.00539585	-0.0238407	-0.0134976	0.00441416	-0.0162005	-0.00868556	-0.00391787	-0.00232835	0.00255122	-0.0128186	0.00508788	-0.00987424	284.083	159	-11.7334	-77.15	2
Peru42	Ancon	0.0358373	0.0182058	-0.0155409	0.00759021	-0.00981639	0.0219632	0.0210413	0.000638266	0.0085151	-0.0267698	0.00687572	-0.00526288	-0.0017992	0.00258489	0.00228949	261.431	159	-11.7334	-77.15	2
Peru43	Ancon	0.0657115	0.00793329	-0.00830148	-0.00688254	0.00279705	-0.00865364	0.00838968	-0.0186655	0.0174676	-0.0114331	0.0311392	0.0227767	-0.00767248	-0.00143553	0.0103089	263.949	159	-11.7334	-77.15	2
Peru44	Ancon	0.0393151	0.0124116	0.000984681	0.00315254	-0.0274046	-0.010429	-0.00282182	-0.00791105	-0.00133907	0.0105446	0.0112651	-0.0016123	-0.00930739	-0.00263929	-0.0127125	254.791	159	-11.7334	-77.15	2
Peru45	Ancon	0.0401106	0.00730957	-0.00845272	0.0342648	-0.0405182	0.0252926	0.0211792	0.0187603	-0.0092175	0.0239904	-0.00910898	-0.00369091	-0.00225136	0.00640669	-0.00734557	273.86	159	-11.7334	-77.15	2
Peru46	Ancon	0.0377594	0.00679376	-0.0115849	-0.00738811	-0.0123568	-0.0147719	0.00453311	-0.00938663	-0.00436178	-0.026414	-0.00273305	0.0110106	0.0108832	-0.00434003	-0.00730754	262.024	159	-11.7334	-77.15	2
Peru47	Ancon	0.0369938	0.0050579	-0.0203515	0.0213582	-0.0292541	0.0107069	0.0176996	0.000208656	-0.00940862	-0.0123915	-0.000474904	-0.00604393	0.00263541	0.00106323	0.000973164	276.525	159	-11.7334	-77.15	2
Peru48	Cajamarca	0.0491167	-0.00812112	-0.0228405	0.0232801	-0.00977769	-0.00691782	0.0173491	0.0183127	-0.00532116	-0.00888695	0.000647904	0.00436173	-0.00511979	-0.0108423	-0.0181462	266.054	2438	-6.45497	-78.8383	5
Peru49	Cajamarca	0.0679958	0.0217735	-0.00759396	0.0228658	-0.0167757	0.0174538	0.0300698	-0.00247621	-0.000851663	-0.00587111	-0.00688847	0.0167303	-0.00386897	0.00856107	-0.00599184	277.454	2438	-6.45497	-78.8383	5
Peru50	Cajamarca	0.0558833	0.00353558	-0.017644	0.0117125	-0.0162657	0.00833139	0.0107984	-0.00116573	0.000209452	-0.0132645	0.0130127	0.0149424	0.0174851	-0.00386814	0.00262064	274.515	2438	-6.45497	-78.8383	5
Peru51	Cajamarca	0.0301085	0.00626621	-0.0218636	-0.00575436	-0.0417271	0.0132709	0.00358304	-0.010222	0.00630246	-0.00292113	-0.00278656	-0.00979749	0.0087034	0.00706278	-0.000780592	243.02	2438	-6.45497	-78.8383	5
Peru52	Cajamarca	0.0458738	0.000221811	-0.0245425	0.0185845	-0.00181015	0.00594913	0.0279506	0.0170569	0.00106434	-0.0169423	-0.0032848	0.00345781	-0.0112982	0.0154415	0.00670805	245.362	2438	-6.45497	-78.8383	5
Peru53	Cajamarca	0.0413287	-0.00567201	-0.0136793	0.00171811	-1.9936e-06	-0.00789768	0.00810623	-0.00155688	-0.00751294	-0.0213857	0.0148352	0.00256759	-0.00267228	0.000481384	0.00454284	250.076	2438	-6.45497	-78.8383	5
Peru54	Cajamarca	0.0421854	-0.00391191	-0.00459623	0.00278909	-0.0187239	0.0036225	-1.82406e-05	-0.0103939	0.00378855	0.0191924	0.00836388	0.00619755	0.0070565	-0.00588593	0.00649371	256.227	2438	-6.45497	-78.8383	5
Peru55	Cajamarca	0.0419705	-0.00111003	-0.00455615	0.0188207	0.00348115	0.0061963	0.0229709	0.019071	-0.0233253	-0.00291327	0.00208451	-0.00244803	-0.0102787	0.0019264	-0.000509113	249.358	2438	-6.45497	-78.8383	5
Peru56	Cajamarca	0.0254289	0.0141017	-0.0181347	0.0159392	-0.0241065	-0.0147162	-0.000689311	-0.00684311	-0.0158539	-0.0035091	-0.0167215	-0.00940456	0.00251735	-0.000534239	-0.00359427	283.94	2438	-6.45497	-78.8383	5
Peru57	Cajamarca	0.049101	-0.00783399	-0.0224609	-0.000429921	0.00147422	0.00320554	0.0202384	-0.00400761	0.00635286	-0.0307974	0.0229742	0.00447425	0.00216904	-0.00122327	0.0106384	253.347	2438	-6.45497	-78.8383	5
Peru58	Cajamarca	0.0453809	-0.0105664	-0.0269118	0.000526601	-0.00913697	-0.000760078	0.0312882	-0.00439981	0.00583707	-0.0132148	0.0015983	-0.0132934	0.0153466	-0.0013512	0.00776783	246.7	2438	-6.45497	-78.8383	5
Peru59	Cajamarca	0.0429305	0.00302005	-0.0259482	-0.00751825	-0.002282	-0.00975919	0.0215231	0.00323344	-0.00652833	-0.0232401	-0.00215982	-0.00903664	0.0167694	-0.00652233	-0.00173967	268.658	2438	-6.45497	-78.8383	5
Peru60	Cajamarca	0.0515699	-0.00438038	0.00477096	3.42091e-05	0.0112061	-0.00922803	0.0208178	-0.00444691	0.000838861	-0.0121989	-0.00480527	0.0111683	0.0131735	0.00612182	-0.000284164	274.002	2438	-6.45497	-78.8383	5
Peru61	Cajamarca	0.0470275	-0.0183636	-0.0131538	0.00252047	-0.0169961	0.00599917	0.0139278	-0.00500165	-0.00929344	0.00153153	0.00679973	-0.00552048	0.00118323	0.000105617	0.00530948	274.906	2438	-6.45497	-78.8383	5
Peru62	Cajamarca	0.030485	0.00399704	-0.026075	-0.00245459	-0.0255343	-0.0121441	0.0145406	-0.0154657	-0.00569819	-0.00300554	0.00615382	0.00506503	0.014873	0.00281608	-0.00208924	274.715	2438	-6.45497	-78.8383	5
Peru63	Cajamarca	0.0257469	0.00782682	-0.00177519	0.0162452	-0.0304221	0.00285767	0.0107457	3.43556e-05	-0.0124452	0.0105813	-0.0065098	-0.00905918	0.0225308	-0.0106843	-0.00793893	264.463	2438	-6.45497	-78.8383	5
Peru64	Cajamarca	0.0452299	-0.00967757	-0.0168193	-0.00472768	3.69326e-05	0.00534217	0.00285337	0.00283581	-0.0138466	-0.0167235	0.00823641	0.00531238	-0.0075318	-0.00876876	-0.0116946	279.252	2438	-6.45497	-78.8383	5
Peru65	Cajamarca	0.0442108	-0.00423672	-0.0176167	0.00237377	-0.0215178	-0.00557084	0.0134018	0.00154556	5.05253e-05	-0.00260868	0.000936408	0.00823457	0.00910249	0.00329268	0.0042747	250.049	2438	-6.45497	-78.8383	5
Peru66	Cajamarca	0.0505628	-0.00638405	-0.0160016	0.00546438	-0.0166231	0.00550415	0.0152176	-0.00478664	0.0118107	-0.00341845	0.00729787	-0.00123528	-0.00580538	-0.00536649	0.00352083	260.534	2438	-6.45497	-78.8383	5
Peru67	Cajamarca	0.0426169	-0.00162229	-0.0165563	0.00627192	-0.00335733	-0.0010385	0.0129224	0.00488413	0.00573551	-0.0164047	-0.00679265	0.00458869	0.00126229	0.00862218	0.00866472	256.826	2438	-6.45497	-78.8383	5
Peru68	Cajamarca	0.0514994	0.0124206	-0.0217125	-0.000721835	-0.0212302	-0.0210085	0.022897	-0.0222261	-0.0172036	-0.00175579	-0.0128885	0.0105082	0.0012277	-0.000387613	0.00353531	270.991	2438	-6.45497	-78.8383	5
Peru69	Cajamarca	0.0362436	0.00999208	-0.0278633	-0.00510729	-0.0183773	-0.0106744	0.00161917	-0.0101741	-0.00293629	-0.0158072	0.00836205	0.0106771	0.014616	-0.0158756	-0.00476423	275.233	2438	-6.45497	-78.8383	5
Peru70	Cajamarca	0.0458052	-0.0103292	0.00138133	0.0127257	0.000947936	0.00133058	0.0193936	0.0103456	0.0032868	0.00236823	0.00365447	0.00703282	-0.00350573	0.00598894	0.0076913	259.601	2438	-6.45497	-78.8383	5
Peru71	Cajamarca	0.0406877	0.0246186	-0.00342501	0.0123671	-0.0298722	-0.0107072	0.00765432	-0.0175904	-0.0293645	-0.00761283	-0.0254956	-0.00506406	0.00776033	0.0129238	0.00176032	270.9	2438	-6.45497	-78.8383	5
Peru72	Cajamarca	0.053466	-0.00410216	-0.0192824	0.000910635	-0.00801808	-0.00713945	0.0140853	-0.0162554	0.00809075	-0.00966672	0.0108847	0.0159899	-0.00092612	0.00978656	0.0106905	258.048	2438	-6.45497	-78.8383	5
Peru73	Cajamarca	0.0343677	-0.000388869	-0.0190212	-0.000867301	-0.0150162	-0.00288544	0.00838123	-0.00727724	-3.52216e-05	-0.016807	0.000595379	0.00278519	0.0105173	-0.00612081	0.0143582	253.959	2438	-6.45497	-78.8383	5
Peru74	Cajamarca	0.0490917	-0.00866079	0.00470032	-0.0105792	-0.00160682	-0.0192644	-0.00350659	-0.0125739	-0.00378371	-0.00902495	0.0203203	0.00755368	-0.00399932	0.0111865	-0.00128318	263.996	2438	-6.45497	-78.8383	5
Peru75	Cajamarca	0.0347729	-0.00449272	0.0099091	0.00283063	-0.00135418	-0.00617326	-0.00899421	-0.00509087	-0.0177693	0.00704698	0.00959094	0.00289165	0.00270595	0.0111811	0.00495377	267.221	2438	-6.45497	-78.8383	5
Peru76	Cajamarca	0.0482933	0.00892454	-0.00789674	0.0141944	-0.0236188	0.00721314	-0.00574517	0.00349579	-0.000611491	0.019998	0.00323052	-0.00151224	-0.00316214	-0.00480439	-0.00111917	253.469	2438	-6.45497	-78.8383	5
Peru77	MakaTampu	0.0429125	-0.00873035	-0.0154755	0.0131021	-0.00950487	0.00414197	0.0156599	-0.00138734	0.00038822	-0.00654589	0.00260055	-0.00759194	0.00588588	-0.00799603	0.0111843	251.039	18	-12.0655	-77.1256	2
Peru78	MakaTampu	0.0403661	0.00432947	-0.0064085	0.0100134	-0.0167344	0.0040508	0.0200975	0.00520254	-0.00405659	-0.0040898	0.00863074	0.0128332	-0.000206786	-0.000471853	-0.00879877	277.746	18	-12.0655	-77.1256	2
Peru79	MakaTampu	0.0554447	0.0161898	-0.00986307	0.013675	-0.0179842	0.00587876	0.006937	-0.00939808	0.00816388	0.00586984	0.00967317	0.01516	0.00565046	-0.00726837	-0.00342295	257.467	18	-12.0655	-77.1256	2
Peru80	MakaTampu	0.0452956	0.00677003	-0.00904292	-0.00280729	-0.0278546	0.00617065	0.0240625	-0.00218385	0.00901629	-0.00245893	0.000195989	0.00699978	0.00459033	0.0115409	0.00668529	255.446	18	-12.0655	-77.1256	2
Peru81	MakaTampu	0.0562759	0.00342682	-0.0215745	0.0200681	-0.017305	-0.00503512	0.00283353	-0.00334179	0.000485685	0.0167506	0.0148815	0.000467917	-0.00455214	-0.00977935	-0.00965357	251.328	18	-12.0655	-77.1256	2
Peru82	MakaTampu	0.0459034	0.00710709	-0.00637854	0.0179661	-0.0310159	0.00453764	0.0174635	-0.00424205	0.00127346	0.0128268	0.0108681	0.00510936	-0.0036034	0.00932289	-0.00930192	273.191	18	-12.0655	-77.1256	2
Peru83	MakaTampu	0.0510293	0.00252569	-0.00440591	0.0110149	-0.0290955	0.0164767	0.00287601	0.00118925	0.0294038	0.00282261	0.0121581	0.0187884	0.000676734	-0.00902387	-0.000472066	271.139	18	-12.0655	-77.1256	2
Peru84	MakaTampu	0.0514934	0.019781	-0.00431848	0.0175306	-0.0277533	0.0136599	0.000629738	0.00219462	0.00757564	0.0126717	-0.00511801	0.000692495	-0.00834266	-0.00161103	-0.0134462	268.579	18	-12.0655	-77.1256	2
Peru85	MakaTampu	0.0454947	0.0117503	-0.0315356	0.000539107	-0.0382743	-0.00869956	0.0104905	-0.0175424	-0.00334567	-0.00943372	0.00102501	-0.00451366	0.00260338	-0.0012323	-0.000744782	282.593	18	-12.0655	-77.1256	2
Peru86	MakaTampu	0.051619	-0.0110876	-0.0025628	0.0150487	-0.00605373	0.026879	0.0258679	0.0136949	0.00971237	0.0117231	0.015497	-0.00575881	-0.00209649	0.00253144	0.00969387	253.68	18	-12.0655	-77.1256	2
Peru87	MakaTampu	0.0339632	0.000971158	-0.0118307	0.000340067	-0.0358997	-0.00463522	0.00423844	-0.0364282	0.0187209	-0.00361623	0.0117451	-0.00026295	0.00642514	0.00185116	0.00562674	252.93	18	-12.0655	-77.1256	2
Peru88	MakaTampu	0.0466605	-0.00387608	-0.0128711	0.00133639	-0.0188759	-0.00550584	0.00546316	-0.0112565	0.00482556	0.0064941	0.00763456	-0.00368781	0.00172623	-0.00341965	0.00100545	251.892	18	-12.0655	-77.1256	2
Peru89	MakaTampu	0.0455157	0.00871767	-0.00418774	-0.000805215	-0.0229626	-0.00605019	0.0131143	-0.0186647	-0.00455838	-0.00481686	0.0070848	0.00840289	-0.00663417	0.00773612	0.00272401	268.566	18	-12.0655	-77.1256	2
Peru90	MakaTampu	0.0425607	0.00364893	-0.0144354	0.00894903	-0.0256375	0.0174862	0.0188619	-0.00433207	0.00801979	-0.00654828	0.0058744	-0.0118984	0.0119967	0.011529	0.00219113	256.916	18	-12.0655	-77.1256	2
Peru91	MakaTampu	0.0383719	0.0290983	-0.0275341	0.0134773	-0.0445901	-0.00387787	0.0192786	-0.00443431	-0.0067467	-0.00380885	-0.00874862	-0.00319088	-0.00972654	0.00165105	0.00477573	275.383	18	-12.0655	-77.1256	2
Peru92	MakaTampu	0.0421161	0.00760152	-0.00527426	0.00690152	-0.0196486	-0.0198832	-0.00624227	-0.00892388	-2.25598e-05	0.0137412	0.00821936	0.00455474	-0.0133689	-0.007625	-0.0101183	267.528	18	-12.0655	-77.1256	2
Peru93	MakaTampu	0.0265762	0.0234551	-0.0165226	0.028155	-0.00773383	-0.00871843	0.0234897	0.00486447	-0.0238709	0.00114315	-0.0113948	0.0158286	-0.012212	-0.011532	-0.00466357	265.726	18	-12.0655	-77.1256	2
Peru94	MakaTampu	0.0476985	0.00561191	-0.0122698	0.00932738	-0.033855	0.0139534	0.00406792	-0.00275586	0.00503774	0.013496	0.0222713	-0.00177303	0.0213172	0.0119244	-0.000680194	260.736	18	-12.0655	-77.1256	2
Peru95	MakaTampu	0.0543759	0.0213552	-0.0123999	0.0085001	-0.0189756	0.00345619	0.021674	-0.00713091	-0.0120918	-0.005797	0.00381527	0.0129636	-0.000987996	-0.000309596	-0.00514161	271.309	18	-12.0655	-77.1256	2
Peru96	MakaTampu	0.040644	0.00786408	-0.0171162	-0.00476593	-0.0275815	-0.0056138	-0.00295369	-0.0157187	0.00443139	-0.0050327	0.0185219	0.00760481	-0.00438228	0.00438471	-0.00269719	270.202	18	-12.0655	-77.1256	2
Peru97	MakaTampu	0.0454378	0.0373739	-0.0184772	-0.000337327	-0.0483738	-0.00518164	0.000893789	-0.012584	-0.00121005	0.000580878	0.00369469	0.0136191	0.0103405	0.00551983	-0.000803145	273.128	18	-12.0655	-77.1256	2
Peru98	MakaTampu	0.0485044	0.0109885	-0.00712195	0.0221358	-0.0148372	0.00677374	0.0211006	-0.00257349	-0.00953779	-0.010721	0.00551644	0.00440301	0.0127417	0.00849991	-0.00573767	265.288	18	-12.0655	-77.1256	2
Peru99	MakaTampu	0.0404172	0.0265794	-0.0204494	0.014816	-0.0415777	0.00952772	0.0326973	-0.00541222	-0.0023391	0.00931991	-0.00575924	0.0129494	-0.0119997	-0.00571088	-0.00916829	274.33	18	-12.0655	-77.1256	2
Peru100	MakaTampu	0.0472917	0.011961	-0.0128879	0.0103281	-0.0342535	0.00268154	0.00771867	0.000598534	0.0113717	0.0123901	-0.0134232	0.00953317	8.07629e-05	-0.000214962	0.00721464	270.642	18	-12.0655	-77.1256	2
Peru101	MakaTampu	0.0499502	0.0261612	0.00399405	0.00650261	-0.029473	-0.0195185	-0.00635435	-0.00811068	-0.00588702	0.00654455	0.00727756	0.016833	0.039696	0.0130161	-0.00642254	294.067	18	-12.0655	-77.1256	2
Peru102	MakaTampu	0.0476836	0.00392609	-0.00199898	0.0242803	-0.0311423	0.0222914	0.0109181	0.017267	0.00921876	0.0180951	-0.00289231	0.0117061	9.87442e-05	-2.73735e-05	-0.00592128	251.195	18	-12.0655	-77.1256	2
Peru103	MakaTampu	0.0467741	0.00649226	-0.0105585	0.0226307	-0.0257685	0.00194436	0.00548487	0.00750138	5.83062e-05	0.0196882	-0.00222068	0.000602319	0.0173824	0.00129961	0.00285272	265.157	18	-12.0655	-77.1256	2
Peru104	MakaTampu	0.0504081	0.0232273	0.012288	0.000905544	-0.0271686	0.00468462	0.00743035	-0.0338895	0.0150823	0.00974154	0.0146822	-0.00355371	-0.0239658	-0.000468213	-0.0113234	261.471	18	-12.0655	-77.1256	2
Peru105	MakaTampu	0.0391537	0.00344717	-0.0189273	0.025327	-0.00685856	-0.0019221	0.0132265	0.00343074	-0.000653391	-0.00539396	-0.00129708	-0.00895163	-0.000111937	0.00640571	0.00723572	243.435	18	-12.0655	-77.1256	2
Peru106	MakaTampu	0.0374596	0.00527937	0.00131157	0.0170828	-0.0319386	-0.00361388	0.00245694	-0.0132051	0.00153841	0.000956094	0.00317733	-0.00668378	0.00397956	-0.0174248	-0.00115828	267.973	18	-12.0655	-77.1256	2
Peru107	MakaTampu	0.0555024	0.021051	-0.00604915	0.0347526	-0.0298174	0.0281941	0.0230572	0.00549802	0.00446654	0.0168594	-0.000742667	0.00439011	0.00300622	0.00465385	-0.00579227	267.111	18	-12.0655	-77.1256	2
Peru108	MakaTampu	0.0425495	0.00598846	-0.00518106	0.00331024	-0.0133001	0.0152775	0.00580215	0.00313267	-0.000999844	-0.00889601	0.0255548	0.0019856	0.00564788	0.00542616	0.00272446	247.701	18	-12.0655	-77.1256	2
Peru109	MakaTampu	0.0493387	-0.00113564	-0.0132636	0.0113258	-0.020602	-0.00525717	0.00865625	-0.00135556	0.0174237	0.000734112	-0.00145446	-0.00310729	0.000651402	-0.00549126	-0.00331027	256.588	18	-12.0655	-77.1256	2
Peru110	MakaTampu	0.049649	0.0105193	-0.00526182	0.0254812	-0.0239479	0.00339831	0.0254799	-0.00497077	-0.0027279	0.0113697	0.00266958	-0.00390336	-0.00765381	0.00771953	-0.00303874	266.894	18	-12.0655	-77.1256	2
Peru111	MakaTampu	0.0511368	0.00345634	-0.00528005	0.00589782	-0.00813749	-0.0104814	0.00273184	-0.0212723	0.0124087	0.00780223	0.0175184	-0.00383104	-0.0200728	0.00856183	-0.0079945	257.783	18	-12.0655	-77.1256	2
Peru112	MakaTampu	0.0283791	0.00949018	-0.0236523	0.0098317	-0.0349093	-0.00471971	0.0205036	-0.0160575	-0.0203176	-0.00152775	-0.0101026	-0.00704192	0.0156974	-0.0109267	0.0173185	265.401	18	-12.0655	-77.1256	2
Peru113	MakaTampu	0.0391046	0.0116452	-0.00821417	0.0175602	-0.0187677	0.0222633	0.0385124	0.00752991	-0.00494805	-0.00650754	0.00229416	-0.00890909	0.00336432	0.0173336	0.00539014	237.145	18	-12.0655	-77.1256	2
Peru114	MakaTampu	0.0456438	-0.016542	0.00354283	0.00457649	-0.0113841	0.0114339	0.015569	-0.00402867	0.0179793	0.0109996	0.0202463	0.00698677	-0.00496983	-0.0175411	-0.00317803	260.605	18	-12.0655	-77.1256	2
Peru115	MakaTampu	0.0390112	0.0204319	-0.00759861	0.00123802	-0.0242838	-0.00809416	0.0174269	0.00625467	-0.00123315	-0.0138436	0.000833704	0.0185568	0.00394211	-0.00391564	-0.0131174	294.522	18	-12.0655	-77.1256	2
Peru116	MakaTampu	0.0241353	0.0236017	-0.0192674	0.0204608	-0.0392068	0.00923938	0.011797	0.00126831	-0.0237533	-0.00844707	-0.00996293	-0.00337743	0.00744645	-0.005602	-0.0127758	275.679	18	-12.0655	-77.1256	2
Peru117	MakaTampu	0.0218464	0.0109912	0.000384046	0.019277	-0.0299387	0.0077999	-0.0164185	0.00657848	-0.00950549	0.0351491	-0.00519286	-0.00697282	0.0259675	0.00177606	-0.00899583	283.31	18	-12.0655	-77.1256	2
Peru118	MakaTampu	0.0496156	0.0152316	-0.0162125	0.0117133	-0.0247925	-0.0181904	0.012223	-0.0141916	-0.00754487	0.000821544	0.00279856	0.00274134	0.0124887	0.0078125	-0.00825228	261.618	18	-12.0655	-77.1256	2
Peru119	MakaTampu	0.0429642	0.00915467	-0.00830617	0.00790764	-0.0313936	0.00687889	0.00239801	-0.00562422	0.0125379	-3.60286e-05	0.0046692	-0.00648877	-0.00478977	-0.00274987	-0.0160414	268.652	18	-12.0655	-77.1256	2
Peru120	MakaTampu	0.0371329	0.0207597	-0.00283002	0.0315414	-0.0316459	0.0178146	0.0147206	0.0102504	0.00725359	0.0101443	-0.0144734	0.00898963	0.0112771	-0.00749474	-0.0119009	255.89	18	-12.0655	-77.1256	2
Peru121	MakaTampu	0.039519	0.0186765	-0.0199548	0.00558475	-0.0307907	-0.0155039	-0.00417828	-0.0196851	-0.0207816	0.00270423	-0.00142751	-0.00592348	0.00226352	0.00239333	0.00212177	261.024	18	-12.0655	-77.1256	2
Peru122	MakaTampu	0.0597641	-0.00374435	0.000486633	0.0133726	-0.0129184	0.000747826	0.0105147	0.0131882	-0.00135946	0.00804967	0.0139367	0.014975	-0.0102144	-0.00255435	-0.0101865	254.745	18	-12.0655	-77.1256	2
Peru123	MakaTampu	0.0429749	0.0218419	-0.00215159	0.0160256	-0.0388116	0.010965	0.00271099	-0.00315162	0.0141292	0.0135573	-0.00860291	0.000658496	-0.00671298	-0.00584278	-0.0101731	278.835	18	-12.0655	-77.1256	2
Peru124	MakaTampu	0.0427845	0.0312595	-0.0164372	0.0101593	-0.0396061	-0.0113929	-0.00308532	-0.0242941	0.00844609	0.00307934	0.0132227	0.00365402	0.0235609	-0.0025862	-0.0131036	273.644	18	-12.0655	-77.1256	2
Peru125	MakaTampu	0.0442295	0.0249148	-0.0139269	0.00999604	-0.0348703	-0.0114066	0.0120287	-0.0123548	0.000303655	-0.00146483	-0.000575472	0.00977091	0.00915594	-0.0040946	0.0108033	255.978	18	-12.0655	-77.1256	2
SChile1	Schile	0.0351666	0.0134833	-0.0291804	0.00605819	-0.0360176	-0.0407545	-0.0168691	0.00196121	-0.0188313	-0.00965526	-0.0204118	0.00784887	-0.00625192	0.00230207	-0.00202626	263.48	547	-46.5076	-74.2134	6
SChile2	Schile	0.0310531	-0.0129893	-0.00719742	0.00650981	-0.0354949	-0.00529308	-3.48285e-05	-0.0115273	0.00544838	-0.00015625	-0.00471423	-0.0122524	-0.00513967	-0.0025652	-0.00489523	275.398	547	-46.5076	-74.2134	6
SChile3	Schile	0.0477785	-0.00204272	-0.00961487	0.00883287	-0.0284112	-0.0178455	0.0155387	0.00144952	0.00697876	0.00596242	-0.000138015	0.00657822	-0.000296635	-0.00799052	-0.00306262	259.23	547	-46.5076	-74.2134	6
SChile4	Schile	0.0327389	-0.00598789	-0.016964	0.015604	-0.0283617	0.00963928	0.0261833	-0.00371307	-0.00979486	0.00707671	-0.0173442	-0.021471	0.00493214	0.00837581	0.00227548	277.721	547	-46.5076	-74.2134	6
SChile5	Schile	0.131473	0.279106	0.346593	-0.122481	-0.0639838	-0.021002	0.0384988	0.0242722	0.0105243	-0.00806485	-0.0095806	-0.0212744	0.000751494	0.000250617	0.00407296	279.244	547	-46.5076	-74.2134	6
SChile6	Schile	0.0634402	-0.00321847	-0.0189125	0.022209	-0.0163219	-0.00896357	0.00766906	0.000413863	-0.00434652	-0.0105378	0.00358106	-0.00443675	-0.010638	0.00287894	-0.00358829	270.26	547	-46.5076	-74.2134	6
SChile7	Schile	0.0639981	-0.0127998	-0.0229283	0.0246993	-0.073563	-0.0582724	-0.0393511	0.0580395	0.110402	-0.0491214	-0.0599785	-0.00589908	-0.0277039	0.0473564	-0.00768431	268.862	547	-46.5076	-74.2134	6
SChile8	Schile	0.0645332	-0.0099718	0.00263723	-0.00559066	-0.0391029	-0.0249768	-0.0235476	-0.0352606	0.00238006	0.0396857	0.0029832	-0.00764987	-0.00196874	0.017551	0.0179281	270.196	547	-46.5076	-74.2134	6
SChile9	Schile	0.0645332	-0.0099718	0.00263723	-0.00559066	-0.0391029	-0.0249768	-0.0235476	-0.0352606	0.00238006	0.0396857	0.0029832	-0.00764987	-0.00196874	0.017551	0.0179281	270.196	547	-46.5076	-74.2134	6
SChile10	Schile	0.0538234	0.00950358	-0.0131957	0.0112224	-0.0286827	0.00260614	0.0257335	-0.00435083	-0.0109924	0.0112126	0.00847568	0.00390584	0.00917121	0.0218876	0.00765691	268.822	547	-46.5076	-74.2134	6

## Sheet: Sheet1
Ancon	265	251	284
Cajamarca263	263	243	284
Chichen-Itza262	262	252	270
Chihuahua	265
